# Supplementary material for: Alpha-Tocopherol Significantly Improved Squalene Production Yield of Aurantiochytrium sp. TWZ-97 through Lowering ROS levels and Up-Regulating Key Genes of Central Carbon Metabolism Pathways
Source: Antioxidants (Basel). 2023 Apr 30;12(5):1034. doi: 10.3390/antiox12051034 (PMC10215387; doi:10.3390/antiox12051034)
Supplement: Supplementary file 1 [file antioxidants-12-01034-s001.zip]

Archive with 1 entries (1 files):
- antioxidants-2340835-supplementary.pdf
